# Supplementary material for: Genome-Wide Identification and Functional Analysis of the Genes of the ATL Family in Maize during High-Temperature Stress in Maize
Source: Genes (Basel). 2024 Aug 22;15(8):1106. doi: 10.3390/genes15081106 (PMC11353701; doi:10.3390/genes15081106)
Supplement: Supplementary file 1 [file genes-15-01106-s001.zip]

Archive with 2 entries (2 files):
- Figure S.pptx
- Table S1.xlsx
