# Supplementary material for: Genome-Wide Identification and Functional Analysis of the Genes of the ATL Family in Maize during High-Temperature Stress in Maize
Source: Genes (Basel). 2024 Aug 22;15(8):1106. doi: 10.3390/genes15081106 (PMC11353701; doi:10.3390/genes15081106)
Supplement: Supplementary file 1 [file genes-15-01106-s001.zip › Table S1.xlsx]

## Sheet: Sheet1
		Number of amino acids	Molecular weight:	PI	亚细胞定位
	Zm00001eb327570	271	28116.6	4.98	Chloroplast thylakoid membrane.
	Zm00001eb109400	252	25968.3	6.06	Chloroplast thylakoid membrane.
	Zm00001eb374170	331	34576.5	8.95	Chloroplast.
	Zm00001eb081980	289	29534.5	8.71	Chloroplast thylakoid.
	Zm00001eb340160	251	25820.1	6.07	plasma membrane
	Zm00001eb315620	361	38460.5	5.91	plasma membrane.
	Zm00001eb243960	297	30661.6	6.21	plasma membrane.
	Zm00001eb238400	152	15603	8.03	plasma membrane.
	Zm00001eb251210	405	42446.6	5.78	plasma membrane.
	Zm00001eb130410	254	26296.8	6.31	membrane protein; plasma membrane.
	Zm00001eb134610_	151	16075.7	8.5	Secreted.
	Zm00001eb204430	146	15227.8	8.78	Chloroplast thylakoid membrane.
	Zm00001eb346450	202	21313.9	6.74	Chloroplast stroma.
	Zm00001eb383550	218	23482.6	8.71	Chloroplast thylakoid membrane.
	Zm00001eb257520	439	47019.5	8.17	Tightly associated with the plasma membrane.
	Zm00001eb346460	200	21186.8	4.88	Chloroplast
	Zm00001eb101200	357	38217.3	5.9	Chloroplast.
	Zm00001eb177000	483	52014.1	8.22	Chloroplast.
	Zm00001eb285770	197	20508	6.03	Chloroplast thylakoid.
	Zm00001eb271600	357	36908	7.57	membrane protein.
	Zm00001eb120050	348	36805.1	10.36	Chloroplast.
	Zm00001eb374390	418	44578.3	7.16	Chloroplast thylakoid membrane.
	Zm00001eb030780	398	42205.3	10.74	Chloroplast.
	Zm00001eb120080	176	18341.2	8.99	Chloroplast.
	Zm00001eb072750	173	18512.3	7.99	Chloroplast thylakoid membrane.
	Zm00001eb280310	172	18409.1	6.94
	Zm00001eb290630	206	20530.3	6.12
	Zm00001eb383530_	206	22196.1	7.03
	Zm00001eb271880	188	19412.4	8.78
	Zm00001eb371270	226	24200.4	8.4
	Zm00001eb254330	398	42865.9	6.71
	Zm00001eb244640	347	36916.8	5.85
	Zm00001eb238420	182	19125	8.29
	Zm00001eb238440	201	20704.2	6.63
	Zm00001eb115110	390	40387.1	9.26
	Zm00001eb250960_	185	19146.1	8.45

## Sheet: Sheet2
NCBI	拟南芥MAIZE GDB		Number of amino acids	Molecular weight:	PI		UNPRIONT ACCESSIOM		亚细胞定位
	ATL6	Zm00001eb004000	302	31455.8	8.03	Zm00001eb004000 GRMZM2G056804 GRMZM2G056804 Zm00001d027685	LOC100217255		Nucleus.
	ATL2B	Zm00001eb006670	362	38658.4	6.76	Zm00001eb006670 GRMZM2G148706 GRMZM2G148706 Zm00001d027983	LOC100285097		Nucleus.
	ATL8	Zm00001eb022630	230	23747.3	5.54	Zm00001eb022630 GRMZM2G052344,GRMZM5G860228 GRMZM2G052344 Zm00001d029806	LOC103637698		Nucleus.
	ATL65LIKE	Zm00001eb024440	232	24741.1	7.19	Zm00001eb024440 GRMZM2G361902,GRMZM2G361917 GRMZM2G361902,GRMZM2G361917 Zm00001d030038	LOC103640533		Nucleus.
	ATL65LIKE	Zm00001eb030780	398	42205.3	10.74	Zm00001eb030780 GRMZM2G124423,GRMZM5G882974 GRMZM2G124423 Zm00001d030945 Zm00001eb030770	LOC103640533		Nucleus.
	ATL6	Zm00001eb033500	377	40128.5	9.04	Zm00001eb033500 GRMZM2G467187 GRMZM2G467187 Zm00001d031261 Zm00001eb033490	LOC100192844		Nucleus.
	ATL16	Zm00001eb038810	319	33829.2	7.19	Zm00001eb038810 Zm00001d031880 Zm00001eb038800			Nucleus.
	(NEP1-interacting protein 2	Zm00001eb039970	239	24284.8	4.81	Zm00001eb039970 GRMZM2G112617 GRMZM2G112617 Zm00001d032008			Nucleus.
	ATL80	Zm00001eb072750	173	18512.3	7.99	Zm00001eb072750 GRMZM2G146847 GRMZM2G146847 Zm00001d002535	A0A317YJR3		Nucleus.
	RING-type E3 ubiquitin transferase (EC 2.3.2.27))	Zm00001eb081320	419	43467.6	6.73	Zm00001eb081320 GRMZM2G171277 GRMZM2G171277 Zm00001d003497			Nucleus.
	ATL6	Zm00001eb081330	388	40688.8	8.9	Zm00001eb081330 GRMZM2G160966 GRMZM2G160966 Zm00001d003499			Nucleus.
	ATL3	Zm00001eb081980	289	29534.5	8.71	Zm00001eb081980 GRMZM2G028543,GRMZM2G331940 GRMZM2G028543 Zm00001d003575 Zm00001eb081990			Nucleus.
	拟南芥同源ATL6	Zm00001eb101180	393	41084.3	9.52	Zm00001eb101180 GRMZM2G015753 GRMZM2G015753 Zm00001d005936			Nucleus.
		Zm00001eb101200	357	38217.3	5.9	Zm00001eb101200 GRMZM2G015409 GRMZM2G015409 Zm00001d005940			Nucleus.
	RING-type domain-containing protein	Zm00001eb104970	246	26290.3	7.98	Zm00001eb104970 GRMZM2G164426 GRMZM2G164426 Zm00001d006368	B8A3P9		Nucleus.
		Zm00001eb109400	252	25968.3	6.06	Zm00001eb109400 GRMZM2G358987 GRMZM2G358987 Zm00001d006879 Zm00001eb109390			Nucleus.
RING-H2 finger protein ATL54		Zm00001eb115110	390	40387.1	9.26	Zm00001eb115110 GRMZM2G041549 GRMZM2G041549 Zm00001d007609			Nucleus.
RING-H2 finger protein ATL3		Zm00001eb120050	348	36805.1	10.36	Zm00001eb120050 GRMZM2G386590 GRMZM2G386590 Zm00001d039374			Nucleus.
RING-H2 finger protein ATL3		Zm00001eb120060	214	22058.2	8.32	Zm00001eb120060 GRMZM2G386584,GRMZM5G819052 GRMZM2G386584,GRMZM5G819052 Zm00001d039375			Nucleus.
RING-H2 finger protein ATL2K		Zm00001eb120080	176	18341.2	8.99	Zm00001eb120080 GRMZM2G085705,GRMZM2G534288,GRMZM2G534290 GRMZM2G085705,GRMZM2G534288 Zm00001d039376,Zm00001d039377			Nucleus.
RING-H2 finger protein ATL3		Zm00001eb130410	254	26296.8	6.31	Zm00001eb130410 AC220972.3_FG001,GRMZM5G836466 AC220972.3_FG001 Zm00001d040638			Nucleus.
RING-H2 finger protein ATL3F		Zm00001eb130430	151	15987.7	6.49	Zm00001eb130430 GRMZM2G090269 GRMZM2G090269 Zm00001d040639			Nucleus.
RING-H2 finger protein ATL65		Zm00001eb135320	414	43420.3	11	Zm00001eb135320 AC205284.3_FG007,GRMZM2G457411 GRMZM2G457411 Zm00001d041387			Nucleus.
zinc finger, C3HC4 type family protein		Zm00001eb140640	283	30593.2	5.69	Zm00001eb140640 GRMZM2G168707 GRMZM2G168707 Zm00001d042059			Nucleus.
RING-H2 finger protein ATL79		Zm00001eb146800	224	23323.6	8.72	Zm00001eb146800 GRMZM2G401009 GRMZM2G401009 Zm00001d042735			Nucleus.
RING-H2 finger protein ATL74		Zm00001eb149500	191	19386.2	8.48	Zm00001eb149500 GRMZM2G426613,GRMZM5G852096 GRMZM2G426613,GRMZM5G852096 Zm00001d043050			Nucleus.
RING-H2 finger protein ATL2K		Zm00001eb152830	241	24828.2	8.14	Zm00001eb152830 GRMZM2G028234 GRMZM2G028234 Zm00001d043422			Nucleus.
putative RING zinc finger domain superfamily protein		Zm00001eb162790	374	42236	6.63	Zm00001eb162790 GRMZM2G035785 GRMZM2G035785 Zm00001d044551			Cell membrane. Nucleus.
NEP1-interacting protein-like 1		Zm00001eb180470	279	29126.6	4.99	Zm00001eb180470 GRMZM2G068239 GRMZM2G068239 Zm00001d050514			Nucleus.
RING-H2 finger protein ATL5		Zm00001eb182770	331	35780.2	5.3	Zm00001eb182770 GRMZM2G041344 GRMZM2G041344 Zm00001d050840			Nucleus.
RING zinc finger protein-like		Zm00001eb187290	220	23625.2	5.39	Zm00001eb187290 GRMZM2G044537 GRMZM2G044537 Zm00001d051460			Nucleus.
RING-H2 finger protein ATL1R		Zm00001eb187620	186	19311.5	8.61	Zm00001eb187620 GRMZM2G081285 GRMZM2G081285 Zm00001d051501			Nucleus.
RING-H2 finger protein ATL16		Zm00001eb191210	310	32599.9	5.26	Zm00001eb191210 GRMZM2G146228 GRMZM2G146228 Zm00001d051894			Nucleus.
E3 ubiquitin-protein ligase ATL31		Zm00001eb193860	415	45209.2	9.49	Zm00001eb193860 GRMZM2G035704 GRMZM2G035704 Zm00001d052189			Nucleus.
RING-H2 finger protein ATL1Q		Zm00001eb194620	230	24275.5	5.28	Zm00001eb194620 GRMZM2G080079 GRMZM2G080079 Zm00001d052268			Nucleus.
NEP1-interacting protein-like 1		Zm00001eb202890	267	27958	5.58	Zm00001eb202890 GRMZM2G132531 GRMZM2G132531 Zm00001d053236			Nucleus.
		Zm00001eb204430	146	15227.8	8.78	Zm00001eb204430 GRMZM2G033855 GRMZM2G033855 Zm00001d053434			Nucleus.
		Zm00001eb204450_	221	23063.7	6.86	Zm00001eb204450_			Nucleus.
NEP1-interacting protein-like 1		Zm00001eb228180	262	28113.4	9.32	Zm00001eb228180 GRMZM2G069923,GRMZM5G811851 GRMZM2G069923 Zm00001d014796			Chloroplast. Nucleus.
E3 ubiquitin-protein ligase ATL41		Zm00001eb238220	210	21367.7	6.5	Zm00001eb238220 AC214771.3_FG002,GRMZM5G803198 AC214771.3_FG002 Zm00001d016104			Nucleus.
RING-H2 finger protein ATL5H		Zm00001eb238400	152	15603	8.03	Zm00001eb238400 GRMZM2G163539 GRMZM2G163539 Zm00001d016137			Nucleus.
		Zm00001eb238420	182	19125	8.29	Zm00001eb238420 GRMZM2G098925 GRMZM2G098925 Zm00001d016139			Nucleus.
		Zm00001eb238430	192	19995.7	6.87	Zm00001eb238430 GRMZM2G358711 GRMZM2G358711 Zm00001d016140			Nucleus.
RING-H2 finger protein ATL5H		Zm00001eb238440	201	20704.2	6.63	Zm00001eb238440 GRMZM2G324111 GRMZM2G324111 Zm00001d016142			Nucleus.
RING-H2 finger protein ATL72		Zm00001eb243170	226	23412	8.97	Zm00001eb243170 GRMZM2G451308 GRMZM2G451308 Zm00001d016721 Zm00001eb243160			Nucleus.
RING-H2 finger protein ATL3		Zm00001eb243960	297	30661.6	6.21	Zm00001eb243960 GRMZM2G460958 GRMZM2G460958 Zm00001d016840			Nucleus.
RING-H2 finger protein ATL3B		Zm00001eb244640	347	36916.8	5.85	Zm00001eb244640 GRMZM2G105460 GRMZM2G105460 Zm00001d016901			Nucleus.
RING-H2 finger protein ATL1R		Zm00001eb250960	185	19146.1	8.45	Zm00001eb250960 GRMZM2G057789 GRMZM2G057789 Zm00001d017645			Nucleus.
RING-H2 finger protein ATL1Q		Zm00001eb254430	353	38628.3	10.24	Zm00001eb254430 GRMZM2G140651 GRMZM2G140651 Zm00001d018028			Nucleus.
E3 ubiquitin-protein ligase ATL31		Zm00001eb255510	419	44824.5	9.33	Zm00001eb255510 GRMZM2G323013,GRMZM2G323060 GRMZM2G323013 Zm00001d018122			Nucleus.
E3 ubiquitin-protein ligase ATL31		Zm00001eb279270	421	45215.7	5.73	Zm00001eb279270 GRMZM2G329195 GRMZM2G329195 Zm00001d037192 Zm00001eb279280			Nucleus.
NEP1-interacting protein-like 2		Zm00001eb279770	218	23139.2	5.03	Zm00001eb279770 GRMZM2G168200 GRMZM2G168200 Zm00001d037237			Nucleus.
RING-H2 finger protein ATL3F		Zm00001eb282260	182	19018.8	5.07	Zm00001eb282260 GRMZM2G021796 GRMZM2G021796 Zm00001d037533			Nucleus.
		Zm00001eb285770	198	20760.4	6.29	Zm00001eb285770 GRMZM2G340444 GRMZM2G340444 Zm00001d037943			Nucleus.
RING-H2 finger protein ATL74-like		Zm00001eb290630	206	20530.3	6.12	Zm00001eb290630 GRMZM2G390436,GRMZM2G390461 GRMZM2G390436 Zm00001d038478			Nucleus.
		Zm00001eb315600	404	42765.1	9.01	Zm00001eb315600 GRMZM2G082653 GRMZM2G082653 Zm00001d020789			Nucleus.
RING-H2 finger protein ATL5F		Zm00001eb315620	361	38460.5	5.91	Zm00001eb315620 GRMZM2G037627 GRMZM2G037627 Zm00001d020791			Nucleus.
RING-H2 finger protein ATL2A; probable E3 ubiquitin-protein ligase ATL44		Zm00001eb319810	191	19657.1	5.09	Zm00001eb319810 GRMZM2G449875,GRMZM5G875450 GRMZM2G449875 Zm00001d021316			Nucleus.
		Zm00001eb321320	246	26371.4	8.26	Zm00001eb321320 GRMZM2G067489 GRMZM2G067489			Nucleus.
		Zm00001eb327570	271	28116.6	4.98	Zm00001eb327570 Zm00001d022154 Zm00001eb327560			Nucleus.
putative RING zinc finger domain superfamily protein		Zm00001eb340160	251	25820.1	6.07	Zm00001eb340160 GRMZM2G004519 GRMZM2G004519 Zm00001d009106			Nucleus.
RING-H2 finger protein ATL64		Zm00001eb346450	202	21313.9	6.74	Zm00001eb346450 Zm00001d009894			Nucleus.
RING-H2 finger protein ATL3		Zm00001eb346460	200	21186.8	4.88	Zm00001eb346460 Zm00001d009895			Nucleus.
RING-H2 finger protein ATL3C		Zm00001eb366740	219	22852.1	7.59	Zm00001eb366740 GRMZM2G341159 GRMZM2G341159 Zm00001d012279			Nucleus.
RING-H2 finger protein ATL2K		Zm00001eb370730	237	24601.9	8.16	Zm00001eb370730 GRMZM2G428179 GRMZM2G428179 Zm00001d012720			Nucleus.
RING-H2 finger protein ATL3		Zm00001eb374170	331	34576.5	8.95	Zm00001eb374170 GRMZM2G478553,GRMZM5G812099 GRMZM2G478553 Zm00001d045051 Zm00001eb374180			Nucleus.
RING zinc finger protein-like		Zm00001eb379190	154	16678.5	8.46	Zm00001eb379190 GRMZM2G367650 GRMZM2G367650 Zm00001d045568			Nucleus.
RING-H2 finger protein ATL80		Zm00001eb383450	224	23890.2	8.51	Zm00001eb383450 GRMZM2G040236 GRMZM2G040236 Zm00001d046143			Nucleus.
		Zm00001eb383460	216	22714.4	6.35	Zm00001eb383460 GRMZM2G480106 GRMZM2G480106 Zm00001d046145			Nucleus.
RING-H2 finger protein ATL39		Zm00001eb383470	174	18105.2	8.14	Zm00001eb383470 AC212187.4_FG001 AC212187.4_FG001 Zm00001d046147			Nucleus.
		Zm00001eb395020	166	17299.1	7.54	Zm00001eb395020 GRMZM2G055827 GRMZM2G055827 Zm00001d047507			Nucleus.
RING-H2 finger protein ATL74		Zm00001eb401490	380	40216	6.16	Zm00001eb401490 GRMZM2G400784 GRMZM2G400784 Zm00001d048230			Nucleus.
RING-H2 finger protein ATL74		Zm00001eb406080	207	21246.1	4.85	Zm00001eb406080 GRMZM2G467576 GRMZM2G467576 Zm00001d023341			Nucleus.
putative RING zinc finger domain superfamily protein		Zm00001eb406570	279	29411.1	7	Zm00001eb406570 AC198742.3_FG005,GRMZM2G050730,GRMZM2G050774 GRMZM2G050730,GRMZM2G050774 Zm00001d023395,Zm00001d023396			Nucleus.
RING-H2 finger protein ATL74		Zm00001eb428110	200	20678.7	8.49	Zm00001eb428110 GRMZM2G031280 GRMZM2G031280 Zm00001d026021 Zm00001eb428120			Nucleus.
putative RING zinc finger domain superfamily protein		Zm00001eb428450	187	20404.7	5.57	Zm00001eb428450 GRMZM2G397684 GRMZM2G397684 Zm00001d026053			Nucleus.

## Sheet: Sheet3
Zm00001eb004000 GRMZM2G056804 GRMZM2G056804 Zm00001d027685
Zm00001eb006670 GRMZM2G148706 GRMZM2G148706 Zm00001d027983
Zm00001eb022630 GRMZM2G052344,GRMZM5G860228 GRMZM2G052344 Zm00001d029806
Zm00001eb024440 GRMZM2G361902,GRMZM2G361917 GRMZM2G361902,GRMZM2G361917 Zm00001d030038
Zm00001eb030780 GRMZM2G124423,GRMZM5G882974 GRMZM2G124423 Zm00001d030945 Zm00001eb030770
Zm00001eb033500 GRMZM2G467187 GRMZM2G467187 Zm00001d031261 Zm00001eb033490
Zm00001eb038810 Zm00001d031880 Zm00001eb038800
Zm00001eb039970 GRMZM2G112617 GRMZM2G112617 Zm00001d032008
Zm00001eb072750 GRMZM2G146847 GRMZM2G146847 Zm00001d002535
Zm00001eb081320 GRMZM2G171277 GRMZM2G171277 Zm00001d003497
Zm00001eb081330 GRMZM2G160966 GRMZM2G160966 Zm00001d003499
Zm00001eb081980 GRMZM2G028543,GRMZM2G331940 GRMZM2G028543 Zm00001d003575 Zm00001eb081990
Zm00001eb101180 GRMZM2G015753 GRMZM2G015753 Zm00001d005936
Zm00001eb101200 GRMZM2G015409 GRMZM2G015409 Zm00001d005940
Zm00001eb104970 GRMZM2G164426 GRMZM2G164426 Zm00001d006368
Zm00001eb109400 GRMZM2G358987 GRMZM2G358987 Zm00001d006879 Zm00001eb109390
Zm00001eb115110 GRMZM2G041549 GRMZM2G041549 Zm00001d007609
Zm00001eb120050 GRMZM2G386590 GRMZM2G386590 Zm00001d039374
Zm00001eb120060 GRMZM2G386584,GRMZM5G819052 GRMZM2G386584,GRMZM5G819052 Zm00001d039375
Zm00001eb120080 GRMZM2G085705,GRMZM2G534288,GRMZM2G534290 GRMZM2G085705,GRMZM2G534288 Zm00001d039376,Zm00001d039377
Zm00001eb130410 AC220972.3_FG001,GRMZM5G836466 AC220972.3_FG001 Zm00001d040638
Zm00001eb130430 GRMZM2G090269 GRMZM2G090269 Zm00001d040639
Zm00001eb135320 AC205284.3_FG007,GRMZM2G457411 GRMZM2G457411 Zm00001d041387
Zm00001eb140640 GRMZM2G168707 GRMZM2G168707 Zm00001d042059
Zm00001eb146800 GRMZM2G401009 GRMZM2G401009 Zm00001d042735
Zm00001eb149500 GRMZM2G426613,GRMZM5G852096 GRMZM2G426613,GRMZM5G852096 Zm00001d043050
Zm00001eb152830 GRMZM2G028234 GRMZM2G028234 Zm00001d043422
Zm00001eb162790 GRMZM2G035785 GRMZM2G035785 Zm00001d044551
Zm00001eb180470 GRMZM2G068239 GRMZM2G068239 Zm00001d050514
Zm00001eb182770 GRMZM2G041344 GRMZM2G041344 Zm00001d050840
Zm00001eb187290 GRMZM2G044537 GRMZM2G044537 Zm00001d051460
Zm00001eb187620 GRMZM2G081285 GRMZM2G081285 Zm00001d051501
Zm00001eb191210 GRMZM2G146228 GRMZM2G146228 Zm00001d051894
Zm00001eb193860 GRMZM2G035704 GRMZM2G035704 Zm00001d052189
Zm00001eb194620 GRMZM2G080079 GRMZM2G080079 Zm00001d052268
Zm00001eb202890 GRMZM2G132531 GRMZM2G132531 Zm00001d053236
Zm00001eb204430 GRMZM2G033855 GRMZM2G033855 Zm00001d053434
Zm00001eb204450_
Zm00001eb228180 GRMZM2G069923,GRMZM5G811851 GRMZM2G069923 Zm00001d014796
Zm00001eb238220 AC214771.3_FG002,GRMZM5G803198 AC214771.3_FG002 Zm00001d016104
Zm00001eb238400 GRMZM2G163539 GRMZM2G163539 Zm00001d016137
Zm00001eb238420 GRMZM2G098925 GRMZM2G098925 Zm00001d016139
Zm00001eb238430 GRMZM2G358711 GRMZM2G358711 Zm00001d016140
Zm00001eb238440 GRMZM2G324111 GRMZM2G324111 Zm00001d016142
Zm00001eb243170 GRMZM2G451308 GRMZM2G451308 Zm00001d016721 Zm00001eb243160
Zm00001eb243960 GRMZM2G460958 GRMZM2G460958 Zm00001d016840
Zm00001eb244640 GRMZM2G105460 GRMZM2G105460 Zm00001d016901
Zm00001eb250960 GRMZM2G057789 GRMZM2G057789 Zm00001d017645
Zm00001eb254430 GRMZM2G140651 GRMZM2G140651 Zm00001d018028
Zm00001eb255510 GRMZM2G323013,GRMZM2G323060 GRMZM2G323013 Zm00001d018122
Zm00001eb279270 GRMZM2G329195 GRMZM2G329195 Zm00001d037192 Zm00001eb279280
Zm00001eb279770 GRMZM2G168200 GRMZM2G168200 Zm00001d037237
Zm00001eb282260 GRMZM2G021796 GRMZM2G021796 Zm00001d037533
Zm00001eb285770 GRMZM2G340444 GRMZM2G340444 Zm00001d037943
Zm00001eb290630 GRMZM2G390436,GRMZM2G390461 GRMZM2G390436 Zm00001d038478
Zm00001eb315600 GRMZM2G082653 GRMZM2G082653 Zm00001d020789
Zm00001eb315620 GRMZM2G037627 GRMZM2G037627 Zm00001d020791
Zm00001eb319810 GRMZM2G449875,GRMZM5G875450 GRMZM2G449875 Zm00001d021316
Zm00001eb321320 GRMZM2G067489 GRMZM2G067489
Zm00001eb327570 Zm00001d022154 Zm00001eb327560
Zm00001eb340160 GRMZM2G004519 GRMZM2G004519 Zm00001d009106
Zm00001eb346450 Zm00001d009894
Zm00001eb346460 Zm00001d009895
Zm00001eb366740 GRMZM2G341159 GRMZM2G341159 Zm00001d012279
Zm00001eb370730 GRMZM2G428179 GRMZM2G428179 Zm00001d012720
Zm00001eb374170 GRMZM2G478553,GRMZM5G812099 GRMZM2G478553 Zm00001d045051 Zm00001eb374180
Zm00001eb379190 GRMZM2G367650 GRMZM2G367650 Zm00001d045568
Zm00001eb383450 GRMZM2G040236 GRMZM2G040236 Zm00001d046143
Zm00001eb383460 GRMZM2G480106 GRMZM2G480106 Zm00001d046145
Zm00001eb383470 AC212187.4_FG001 AC212187.4_FG001 Zm00001d046147
Zm00001eb395020 GRMZM2G055827 GRMZM2G055827 Zm00001d047507
Zm00001eb401490 GRMZM2G400784 GRMZM2G400784 Zm00001d048230
Zm00001eb406080 GRMZM2G467576 GRMZM2G467576 Zm00001d023341
Zm00001eb406570 AC198742.3_FG005,GRMZM2G050730,GRMZM2G050774 GRMZM2G050730,GRMZM2G050774 Zm00001d023395,Zm00001d023396
Zm00001eb428110 GRMZM2G031280 GRMZM2G031280 Zm00001d026021 Zm00001eb428120
Zm00001eb428450 GRMZM2G397684 GRMZM2G397684 Zm00001d026053

## Sheet: Sheet4
Primer name	Gene ID	Sequence	Description
35S::ZmATL10-F		ctgcagtagacgcgtggatccATGAGGCCTCGCCGCCGG	Vector construction
35S::ZmATL10-R		gcccttgctcaccatggtaccTCACAATGGCAGCACCGAG
35S::AtATL27-F		ctgcagtagacgcgtggatccATGGTTATTATTCTCTGTCTCCCAT
35S::AtATL27-R		gcccttgctcaccatggtaccTTATTATTCTCTGTCTCCCAT
atl27-F		F:5′-CTGACTCTGGACGGCACTTAG-3′	T-DNA insertion
atl27-R		R:5′-GTACAGGGAAAGGTGAGGAGG-3′
LBb1.3		F:5′-ATTTTGCCGATTTCGGAAC-3′
18s-qRT-F		CTGAGAAACGGCTACCACA	quantitative real-time PCR
18s-qRT-R		CCCAAGGTCCAACTACGAG
ZmATL1-qRT-F	Zm00001eb004000	ATTAATTGAGCCGTGTCGTTTG
ZmATL1-qRT-R	Zm00001eb004000	AGAGACATGCGAGGTTGATG
ZmATL2-qRT-F	Zm00001eb006670	GTGTCGCATGCCCTGAA
ZmATL2-qRT-R	Zm00001eb006670	AGGTTTGAAGGAACCGGAAG
ZmATL3-qRT-F	Zm00001eb022630	GGTGTAGTGTTGCTGCTTTG
ZmATL3-qRT-R	Zm00001eb022630	AGCGCACCATTTCCCTTA
ZmATL4-qRT-F	Zm00001eb024440	TGGTAGACGATCAGGGAGAC
ZmATL4-qRT-R	Zm00001eb024440	CTGGCACTCGGCGATTATT
ZmATL5-qRT-F	Zm00001eb030780	GATTGTTCTGCTGCGTCTTG
ZmATL5-qRT-R	Zm00001eb030780	CAACATCGAATGGGATGCAAAT
ZmATL6-qRT-F	Zm00001eb033500	CACGGATCACCCCACCAC
ZmATL6-qRT-R	Zm00001eb033500	CCATGGACGGGTTGAAATTCT
ZmATL7-qRT-F	Zm00001eb038810	GATCCCCACGTTCCGGT
ZmATL7-qRT-R	Zm00001eb038810	CGATGTGGAAGGCGTGGA
ZmATL8-qRT-F	Zm00001eb039970	CGACCATACCATGAGCAGAG
ZmATL8-qRT-R	Zm00001eb039970	TAAATGCGTACTGCCCAAGA
ZmATL9-qRT-F	Zm00001eb072750	GAACGCGAATCCGAAGAAATG
ZmATL9-qRT-R	Zm00001eb072750	TGAAACAACACAGAGGCTACC
ZmATL10-qRT-F	Zm00001eb081320	ACAAGGAACGAACGAGAAGAG
ZmATL10-qRT-R	Zm00001eb081320	GTCCACAGGCTTTGAGTAGTT
ZmATL11-qRT-F	Zm00001eb081330	CTCCCTGCCGTTCTTTAGTT
ZmATL11-qRT-R	Zm00001eb081330	GACAATGCTTCTCCCACTGA
ZmATL12-qRT-F	Zm00001eb081980	AACAAGCCCCCTACATCAGC
ZmATL12-qRT-R	Zm00001eb081980	TATTGGCGCGTTCTTGGAGA
ZmATL13-qRT-F	Zm00001eb101180	CTCTCCCGCTCTCACATATAAAC
ZmATL13-qRT-R	Zm00001eb101180	GTTGATCGAGTGGTAAGGATGAA
ZmATL14-qRT-F	Zm00001eb101200	GATAACTAGCTTGGCCTGAGTC
ZmATL14-qRT-R	Zm00001eb101200	GTCCATTCCTTCTTGCATGATTAC
ZmATL15-qRT-F	Zm00001eb104970	CGGTGTTCACATAGACCATATACA
ZmATL15-qRT-R	Zm00001eb104970	CAAGAAGTGACAAAAAGAGAGAGC
ZmATL16-qRT-F	Zm00001eb109400	TCGTTCTTCCAAGCAGACGTA
ZmATL16-qRT-R	Zm00001eb109400	ACGGTGAGGAAAACCGCC
ZmATL17-qRT-F	Zm00001eb115110	AGTAAATAACTCGTGAGCCTGTG
ZmATL17-qRT-R	Zm00001eb115110	GAACATGCCCTTACACGTATCT
ZmATL18-qRT-F	Zm00001eb120050	TTCTCGGCACCATCCTACTA
ZmATL18-qRT-R	Zm00001eb120050	CACACGTTGGCGTTTGTAAG
ZmATL19-qRT-F	Zm00001eb120060	GCAGTGATTGCCTGGTAGAA
ZmATL19-qRT-R	Zm00001eb120060	TAGGTAGAAGAGAATGGTCAAAGTATG
ZmATL20-qRT-F	Zm00001eb120080	GCATGATTGGAGAACAGCAAC
ZmATL20-qRT-R	Zm00001eb120080	CCTAGTAGTACGTTACCACCCT
ZmATL21-qRT-F	Zm00001eb130410	CCCCAAGGCGAGCGAG
ZmATL21-qRT-R	Zm00001eb130410	CCGCGGCGAGCAGGAT
ZmATL22-qRT-F	Zm00001eb130430	TCCTCTGCCTGACACTCTGA
ZmATL22-qRT-R	Zm00001eb130430	GTGCTGTATGCCCTGTCTGT
ZmATL23-qRT-F	Zm00001eb135320	CGTCTTCTCCTTCCGGTCG
ZmATL23-qRT-R	Zm00001eb135320	CGACATGAAAAAGCCGCTCC
ZmATL24-qRT-F	Zm00001eb140640	CTGGAAGGCGGGCGAAG
ZmATL24-qRT-R	Zm00001eb140640	CTCATTCACCTGTGGCCCAA
ZmATL25-qRT-F	Zm00001eb146800	GCCCCCGTGGATACTCTACT
ZmATL25-qRT-R	Zm00001eb146800	CGAACTCCGTGAGGCAGATG
ZmATL26-qRT-F	Zm00001eb149500	AGCCCGAATCACACTCATCA
ZmATL26-qRT-R	Zm00001eb149500	AGGTGATGCTGGATGGCAAA
ZmATL27-qRT-F	Zm00001eb152830	GTTCGTGCAGGAGAAAGTGC
ZmATL27-qRT-R	Zm00001eb152830	ACATCTTGATGAGCGACGCA
ZmATL28-qRT-F	Zm00001eb162790	TTCGGCTGAATGTCAAGTGC
ZmATL28-qRT-R	Zm00001eb162790	AGTTGCCGTCGTTACATTGC
ZmATL29-qRT-F	Zm00001eb180470	CAGCTACCTACAGATCCCCG
ZmATL29-qRT-R	Zm00001eb180470	CTGCCTCGAAGTCCTGCAAA
ZmATL30-qRT-F	Zm00001eb182770	CTCTCATCATCGCCACCTCG
ZmATL30-qRT-R	Zm00001eb182770	CGCCGGACGAAGACAAGTAT
ZmATL31-qRT-F	Zm00001eb187290	CCAACTTCCCAACAAGTGAGA
ZmATL31-qRT-R	Zm00001eb187290	GCGGCCTACAGATCAACATAG
ZmATL32-qRT-F	Zm00001eb187620	GAGCTCAGTGGTGAACTTGT
ZmATL32-qRT-R	Zm00001eb187620	CTCTCCCGAGTGCAACTAAC
ZmATL33-qRT-F	Zm00001eb191210	CGTAGCCGTAGGTAGAGATGA
ZmATL33-qRT-R	Zm00001eb191210	CCACTGCTGCCTGAGAAAT
ZmATL34-qRT-F	Zm00001eb193860	CGTAGAATGGGAACAGCAGAT
ZmATL34-qRT-R	Zm00001eb193860	CGTTGATCCAAGCACGAAATC
ZmATL35-qRT-F	Zm00001eb194620	GGCAATCTCACTTCGTTTCTTG
ZmATL35-qRT-R	Zm00001eb194620	GCCAAGCGGACAAACAAAT
ZmATL36-qRT-F	Zm00001eb202890	TTCATAGCCGTTCGATCATCC
ZmATL36-qRT-R	Zm00001eb202890	GGAGACGGTTCTCTTGATTCTT
ZmATL37-qRT-F	Zm00001eb204430	GGGAGACGGTGCGATTG
ZmATL37-qRT-R	Zm00001eb204430	GCAAAGCGGGCATGTTG
ZmATL38-qRT-F	Zm00001eb204450_	GCGTTGTGTGCTCGGTAT
ZmATL38-qRT-R	Zm00001eb204450_	CACGTCCTGTGCGAGTG
ZmATL39-qRT-F	Zm00001eb228180	TGCTTCGTTCGATCCATTCC
ZmATL39-qRT-R	Zm00001eb228180	GTCCAAAGTGCGATGGTACATA
ZmATL40-qRT-F	Zm00001eb238220	CCAGTGTAGGTGTCTGTGTTT
ZmATL40-qRT-R	Zm00001eb238220	CATGACGTGCAAAGTGGTTATG
ZmATL41-qRT-F	Zm00001eb238400	CGTCTCCGTCCTCATCATCG
ZmATL41-qRT-R	Zm00001eb238400	GGTGCTCGGCAGGAAGAAC
ZmATL42-qRT-F	Zm00001eb238420	CCGTCGTTCGTGTTCCGTAG
ZmATL42-qRT-R	Zm00001eb238420	CTTCCTGCACAAGGCTCAGG
ZmATL43-qRT-F	Zm00001eb238430	GCCGAAATAGACATCGGCTCG
ZmATL43-qRT-R	Zm00001eb238430	GCGAAGGTCCTCCAGGCA
ZmATL44-qRT-F	Zm00001eb238440	TATGTCTCTCGGTGGTGCG
ZmATL44-qRT-R	Zm00001eb238440	TCCGGACTTGCTGCTACTTT
ZmATL45-qRT-F	Zm00001eb243170	GCTCGCTGGCCTTGAATTTT
ZmATL45-qRT-R	Zm00001eb243170	CGATGGAGTTGAGCCCCAG
ZmATL46-qRT-F	Zm00001eb243960	CCGCGTCAACCATTCTCAATTC
ZmATL46-qRT-R	Zm00001eb243960	GCAGTACTGGAGGGAAGCGA
ZmATL47-qRT-F	Zm00001eb244640	CGACAACCAAACGGTCGC
ZmATL47-qRT-R	Zm00001eb244640	CCGGAACAAGTGGAGGCA
ZmATL48-qRT-F	Zm00001eb250960	CGGACATGATCCTCATCCTCG
ZmATL48-qRT-R	Zm00001eb250960	CCCCTGTTCGCGGCTTT
ZmATL49-qRT-F	Zm00001eb254430	TTTCACAAGGCGTCCGTCC
ZmATL49-qRT-R	Zm00001eb254430	GGGAGCTGTAGGCGAGAGG
ZmATL50-qRT-F	Zm00001eb255510	CCTTTTTGGCTCAAACTCCTCC
ZmATL50-qRT-R	Zm00001eb255510	CAGTGCAGACGGCAGAGAGAG
ZmATL51-qRT-F	Zm00001eb279270	CACCGCCAGATGACGACG
ZmATL51-qRT-R	Zm00001eb279270	CGCCCCCGTTATCCTTGTC
ZmATL52-qRT-F	Zm00001eb279770	TACCAACCAACCACCAGTCC
ZmATL52-qRT-R	Zm00001eb279770	CCTCCGCAAACTAACCCGAA
ZmATL53-qRT-F	Zm00001eb282260	GGTGCCAAATTCCCCTCGAT
ZmATL53-qRT-R	Zm00001eb282260	CCTCCGTCTTCAATCACGCA
ZmATL54-qRT-F	Zm00001eb285770	CAAGGGGCGAAATGAAGCAA
ZmATL54-qRT-R	Zm00001eb285770	CAGCAAAGAAGAAGGTCGCA
ZmATL55-qRT-F	Zm00001eb285790	GGTAGTCTTAGCCCTGCTGC
ZmATL55-qRT-R	Zm00001eb285790	AAGACGAGCAGGATCACGAG
ZmATL56-qRT-F	Zm00001eb290630	CGGTCGACGGTGTACGAG
ZmATL56-qRT-R	Zm00001eb290630	TGGTACCCGCACAGCAC
ZmATL57-qRT-F	Zm00001eb315600	AACAACACTCCCCATGGTCC
ZmATL57-qRT-R	Zm00001eb315600	AAGCTTCGCGAGTAGTACGG
ZmATL58-qRT-F	Zm00001eb315620	AACCTCTTCTGGGGCAGC
ZmATL58-qRT-R	Zm00001eb315620	ACATGATCTGGGTGTAGTGGC
ZmATL59-qRT-F	Zm00001eb319810	GTCGGACCCGTCGCTG
ZmATL59-qRT-R	Zm00001eb319810	GAGCAGAGGCAGCTGAAGAT
ZmATL60-qRT-F	Zm00001eb321320	CGCTTCCGGCTTAACCTTCA
ZmATL60-qRT-R	Zm00001eb321320	AGGGAGTATGGAAGGGGGAC
ZmATL61-qRT-F	Zm00001eb327570	TACGACCACGACACCAACAG
ZmATL61-qRT-R	Zm00001eb327570	GTAGCTGCAGATGATGAAGACG
ZmATL62-qRT-F	Zm00001eb340160	CATAGACGTGGCAGGGGAC
ZmATL62-qRT-R	Zm00001eb340160	CTGGTCGCTATGCATCCTCC
ZmATL63-qRT-F	Zm00001eb346450	GCGGAAACTGCCAACCAAAA
ZmATL63-qRT-R	Zm00001eb346450	CTGGAGTCCGTACCATTCGG
ZmATL64-qRT-F	Zm00001eb346460	CAGACAACGCAGGTGGAAGA
ZmATL64-qRT-R	Zm00001eb346460	CCGTCGTTTAGCTCCAGGAT
ZmATL65-qRT-F	Zm00001eb366740	CTAAACCCTCGCTGACGGAG
ZmATL65-qRT-R	Zm00001eb366740	TCAGGCGTGCACCTGAAG
ZmATL66-qRT-F	Zm00001eb370730	GAGCTCATCGGCTCTGTTCG
ZmATL66-qRT-R	Zm00001eb370730	CTCTCCCTGCTGAGCATCTT
ZmATL67-qRT-F	Zm00001eb374170	TGCTGAGCAGAGGAAAGCAG
ZmATL67-qRT-R	Zm00001eb374170	GAGGCGTCTTCGGAGTCTTT
ZmATL68-qRT-F	Zm00001eb379190	GTACTCGGAGACGCCCAAG
ZmATL68-qRT-R	Zm00001eb379190	GGAGCAGCCAGGAGGAGA
ZmATL69-qRT-F	Zm00001eb383450	CCGCCTCTGCTCTATGCTAC
ZmATL69-qRT-R	Zm00001eb383450	GCCGACAATGACGTAGACCA
ZmATL70-qRT-F	Zm00001eb383460	TGAAGAATGGAGTGGGGAGC
ZmATL70-qRT-R	Zm00001eb383460	GCAGTCGACGTGAAACAGGT
ZmATL71-qRT-F	Zm00001eb383470	GTGCTCGCTTCGTACCC
ZmATL71-qRT-R	Zm00001eb383470	GCACGAGAGCACGAACA
ZmATL72-qRT-F	Zm00001eb395020	CGTCGTCGTTAGACAGCAA
ZmATL72-qRT-R	Zm00001eb395020	GTACAGGAGCCAGAAGCAC
ZmATL73-qRT-F	Zm00001eb401490	GCGTCGTCCCGATCAAC
ZmATL73-qRT-R	Zm00001eb401490	TAACAAGGCGTCATGGTCAG
ZmATL74-qRT-F	Zm00001eb406080	CACCTGCACCACCACAC
ZmATL74-qRT-R	Zm00001eb406080	CTGCTTATTGGCCTCGTACA
ZmATL75-qRT-F	Zm00001eb406570	CCCTGAAAGCGAACACTCT
ZmATL75-qRT-R	Zm00001eb406570	GGAGCTTGGTGGGCTTATTA
ZmATL76-qRT-F	Zm00001eb428110	GACGACGAGGAAGCTCATGT
ZmATL76-qRT-R	Zm00001eb428110	ATGAGCGCGCAGAGCAG
ZmATL77-qRT-F	Zm00001eb428450	AGCTGGTGCTCCCGAAG
ZmATL77-qRT-R	Zm00001eb428450	CCCGAGATCCAGCAGGT
